# Supplementary material for: Genetic Characterisation of South African and Mozambican Bovine Rotaviruses Reveals a Typical Bovine-like Artiodactyl Constellation Derived through Multiple Reassortment Events
Source: Pathogens. 2021 Oct 12;10(10):1308. doi: 10.3390/pathogens10101308 (PMC8539442; doi:10.3390/pathogens10101308)
Supplement: Supplementary file 1 [file pathogens-10-01308-s001.zip]

Archive with 2 entries (2 files):
- Suppl Table S2 Distance Matrixes_210721.xlsx
- Suppl. Table S1 Assembly_210721_final.xlsx
