# Supplementary material for: Genetic Characterisation of South African and Mozambican Bovine Rotaviruses Reveals a Typical Bovine-like Artiodactyl Constellation Derived through Multiple Reassortment Events
Source: Pathogens. 2021 Oct 12;10(10):1308. doi: 10.3390/pathogens10101308 (PMC8539442; doi:10.3390/pathogens10101308)
Supplement: Supplementary file 1 [file pathogens-10-01308-s001.zip › Suppl Table S2 Distance Matrixes_210721.xlsx]

## Sheet: VP7 - G6
	MRC-DPRU3005	Bov4	Bov1	1162
RVA/Cow-wt/ZAF/MRC-DPRU3005/2009/G6P11
RVA/Cow-wt/ZAF/Bov4/2003/G6P5	82.148
RVA/Cow-wt/ZAF/Bov1/2009/G6P5	82.2932	98.984
RVA/Cow-wt/ZAF/1162/2012/G6P5	98.1132	81.2772	81.4224
KJ752067/RVA/Cow-wt/ZAF/MRC-DPRU3010/2009/G6P5	82.148	98.5486	98.6938	81.2772
KJ753685.1/RVA/Pig-wt/ZAF/MRC-DPRU1540/2007/G6G9PX	100	82.148	82.2932	98.1132	82.148
JN831214.1/RVA/Cow-wt/ZAF/1603/2007/G6P5	81.2772	90.8563	90.8563	80.1161	91.4369	81.2772
JN831236.1/RVA/Cow-wt/ZAF/1605/2007/G6P5	81.2772	90.8563	90.8563	80.1161	91.4369	81.2772	100
FJ495133/RVA/Antelope-wt/ZAF/RC1808/2008/G6P14	82.0029	83.5994	83.7446	81.8578	83.8897	82.0029	82.5835	82.5835
GQ377868/RVA/Cow-xx/IRE/CITA99/XXXX/G6P5	98.1132	81.7126	81.8578	98.2583	81.7126	98.1132	80.8418	80.8418	82.4383
LC055552.1/RVA/Human-wt/THA/SKT-27/2012/G6P14	97.5327	82.0029	82.148	97.6778	82.2932	97.5327	80.5515	80.5515	81.5675	97.9681
KJ751641.1/RVA/Human-wt/BWA/MRC-DPRU2605/2007/G6G8P6	100	82.148	82.2932	98.1132	82.148	100	81.2772	81.2772	82.0029	98.1132	97.5327

## Sheet: VP7 - G10
	Bov7	MRC-DPRU456	MRC_DPRU457	MPT93	MPT307
RVA/Cow-wt/ZAF/Bov7/2003/G10P11
RVA/Cow-wt/ZAF/MRC-DPRU456/2009/G10P11	94.0355
RVA/Cow-wt/ZAF/MRC-DPRU457/2009/G10P11	94.0355	100
RVA/Cow-wt/MOZ/MPT93/2016/G10P11	98.0964	93.7817	93.7817
RVA/Cow-wt/MOZ/MPT307/2016/G10P11	97.8426	93.401	93.401	96.3198
LC133552/RVA/Cow-tc/USA/B223/1983/G10P11	95.6853	96.7005	96.7005	94.797	94.6701
MT234356/RVA/Buffalo-wt/ZAF/1442/2002/G10P11	94.797	95.6853	95.6853	94.1624	93.9086	97.335
EU548032/RVA/Giraffe-xx/IRE/GirRV-1/2007/G10PX	91.8782	92.6396	92.6396	91.3706	91.6244	94.0355	93.0203
EF672567/RVA/Human-tc/GBR/A64/1987/G10P14	84.8985	85.1523	85.1523	84.5178	85.0254	85.1523	85.533	84.6447

## Sheet: VP4 - P11
	Bov7	MRC-DPRU3005	MRC-DPRU457	MRC-DPRU456	1162	MPT93	MPT307
RVA/Cow-wt/ZAF/Bov7/2003/G10P11
RVA/Cow-wt/ZAF/MRC-DPRU3005/2012/G6P11	92.9619
RVA/Cow-wt/ZAF/MRC-DPRU457/2009/G10P11	98.436	92.6686
RVA/Cow-wt/ZAF/MRC-DPRU456/2009/G10P11	98.3871	92.6197	99.9511
RVA/Cow-wt/ZAF/1162/2012/G6P11	98.1916	92.5709	97.9961	97.9472
RVA/Cow-wt/ZAF/MPT93/2016/G10P11	97.8983	92.0821	97.7028	97.654	98.2405
RVA/Cow-wt/MOZ/MPT307/2016/G10P11	97.7517	92.3265	97.3607	97.3118	97.2141	96.9208
MT234354/RVA/Buffalo-wt/ZAF/1442/2007/G10P11	93.304	98.045	93.1085	93.0596	93.1085	92.6197	92.8641
KC488888/RVA/Rabbit-tc/NLD/K1130027/2011/G6P11	97.5073	92.8641	97.0674	97.0186	96.8231	96.4321	96.2854	93.4506
D13394/RVA/Cow-tc/USA/B223/XXXX/G10P11	96.7742	94.3793	96.4321	96.3832	96.0411	95.65	95.7478	94.868	96.9208
D13392/RVA/Cow-tc/THA/A44/XXXX/G10P11	93.5973	95.259	93.4995	93.4506	92.9619	92.7664	92.913	95.7967	93.8905	95.4057
LC133572/RVA/Cow-tc/THA/A44/1989/G10P11	93.8416	95.65	93.7439	93.695	93.2551	93.0596	93.1574	96.1877	94.1349	95.3079	99.5112
JX094031/RVA/Human-wt/SVN/SI-R56/2007/G6P11	97.8495	92.9619	97.3118	97.263	96.8719	96.5787	96.5298	93.4995	97.8006	97.0674	93.8905	94.1349

## Sheet: VP4 - P5
	Bov4	Bov1
RVA/Cow-wt/ZAF/Bov4/2003/G6P5
RVA/Cow-wt/ZAF/Bov1/2003/G6P5	98.7057
KJ752064/RVA/Cow-wt/ZAF/MRC-DPRU3010/2009/G6P5	99.0996	98.368
JN831234/RVA/Cow-wt/ZAF/1605/2007/G6P5	92.2341	92.1216	92.2341
JN831212/RVA/Cow-wt/ZAF/1603/2007/G6P5	92.2341	92.1216	92.2341	100
D16351.1/RVA/Human-tc/_/CJN-M/xxxx/G1P5	94.6539	94.4288	94.4288	93.8098	93.8098
GU565066/RVA/Vaccine/USA/RotaTeq-SC2-9/1992/G2P5	94.7665	94.4288	94.4288	93.6972	93.6972	98.0867

## Sheet: VP6
	Bov7	MRC-DPRU3005	Bov4	MRC-DPRU456	MRC-DPRU457	Bov1	1162	MPT307	MPT93
RVA/Cow-wt/ZAF/Bov7/2003/G10P11
RVA/Cow-wt/ZAF/MRC-DPRU3005/2009/G10P11	99.1279
RVA/Cow-wt/ZAF/Bov4/2003/G6P5	99.2248	98.7403
RVA/Cow-wt/ZAF/MRC-DPRU456/2009/G10P11	98.9341	98.4496	98.7403
RVA/Cow-wt/ZAF/MRC-DPRU457/2009/G10P11	98.9341	98.4496	98.7403	100
RVA/Cow-wt/ZAF/Bov1/2009/G6P5	99.2248	98.7403	99.2248	98.7403	98.7403
RVA/Cow-wt/ZAF/1162/2012/G6P11	94.2829	94.3798	94.2829	94.186	94.186	93.8953
RVA/Cow-wt/MOZ/MPT307/2016/G10P11	93.2171	93.314	93.2171	92.7326	92.7326	92.8295	97.1899
RVA/Cow-wt/MOZ/MPT93/2016/G10P11	93.4109	93.5078	93.2171	93.1202	93.1202	93.0233	94.0891	93.8953
KJ752066/RVA/Cow-wt/ZAF/MRC-DPRU3010/2009/G6P5	99.031	98.5465	99.031	98.5465	98.5465	99.031	93.8953	92.8295	92.8295
JN831213/RVA/Cow-wt/ZAF/1603/2007/G6P5	98.5465	99.2248	98.3527	97.8682	97.8682	98.1589	93.7984	92.7326	92.9264	97.9651
JN831224/RVA/Cow-wt/ZAF/1604/2007/G8P1	94.7674	94.8643	94.3798	94.6705	94.6705	94.3798	95.8333	94.7674	94.5736	94.186	94.2829
JN831235/RVA/Cow-wt/ZAF/1605/2007/G6P5	98.5465	99.2248	98.3527	97.8682	97.8682	98.1589	93.7984	92.7326	92.9264	97.9651	100	94.2829
MT234360/RVA/Buffalo-wt/ZAF/4426/2002/G29P14	93.7016	93.6047	93.6047	93.4109	93.4109	93.314	97.7713	96.4147	94.2829	93.314	93.0233	95.0581	93.0233
MT234355/RVA/Buffalo-wt/ZAF/1442/2007/G10P11	94.3798	94.4767	94.3798	93.8953	93.8953	93.9922	98.5465	97.9651	94.7674	93.9922	93.8953	95.8333	93.8953	98.062
KP753064/RVA/Pig-wt/ZAF/MRC-DPRU3878/2008/G5PX	99.031	99.9031	98.6434	98.3527	98.3527	98.6434	94.2829	93.2171	93.4109	98.4496	99.1279	94.7674	99.1279	93.5078	94.3798
FJ495131/RVA/Antelope-wt/ZAF/RC-18-08/2008/G6P14	94.9612	94.8643	94.5736	94.6705	94.6705	94.5736	95.9302	94.9612	94.5736	94.3798	94.2829	98.7403	94.2829	95.155	95.9302	94.7674
MG926770/RVA/Human-wt/MOZ/0060b/2012/GXP14	93.6047	93.8953	93.2171	93.314	93.314	93.2171	94.6705	93.7984	94.186	93.2171	93.1202	97.2868	93.1202	94.0891	94.8643	93.7984	96.9961
MN066960.1/RVA/Human-wt/IND/CMC_00022/2012/GXP14	93.6047	93.7016	93.4109	93.314	93.314	93.2171	94.3798	93.9922	98.6434	93.2171	93.1202	94.9612	93.1202	94.3798	95.0581	93.6047	94.9612	93.9922
DQ003295.1/RVA/Pig-wt/IND/HP140/xxxx/GxPx	93.7016	93.7984	93.314	93.6047	93.6047	93.314	94.186	93.7984	98.1589	93.1202	93.2171	94.8643	93.2171	94.186	94.6705	93.7016	94.8643	93.8953	98.5465
DQ003294.1/RVA/Pig-wt/IND/HP113/xxxx/GxPx	93.6047	93.7016	93.2171	93.5078	93.5078	93.2171	94.0891	93.7984	98.062	93.0233	93.1202	94.7674	93.1202	94.0891	94.5736	93.6047	94.7674	93.7984	98.4496	99.7093
	98.9556

## Sheet: VP1
	Bov7	MRC-DPRU3005	Bov4	MRC-DPRU456	MRC-DPRU457	Bov1	1162	MPT93	MPT307
RVA/Cow-wt/ZAF/Bov7/2003/G10P11
RVA/Cow-wt/ZAF/MRC-DPRU3005/2009/G6P11	96.8254
RVA/Cow-wt/ZAF/Bov4/2003/G6P5	97.0899	97.9497
RVA/Cow-wt/ZAF/MRCDPRU456/2009/G10P11	96.9246	98.4458	98.1151
RVA/Cow-wt/ZAF/MRCDPRU457/2009/G10P11	96.9246	98.4458	98.1151	100
RVA/Cow-wt/ZAF/Bov1/2009/G6P5	97.0569	98.9087	98.3796	98.8757	98.8757
RVA/Cow-wt/ZAF/1162/2012/G6P5	96.6931	97.8836	98.082	98.0489	98.0489	98.1812
RVA/Cow-wt/MOZ/MPT93/2016/G10P11	84.5238	84.4577	84.7222	84.623	84.623	84.2923	84.5899
RVA/Cow-wt/MOZ/MPT307/2016/G10P11	96.8915	98.2804	97.8175	98.3135	98.3135	98.8426	97.8836	84.3585
MT234362/RVA/Buffalo-wt/ZAF/4426/2002/G29P14	97.3545	97.7513	98.0159	97.9828	97.9828	98.1151	97.7513	84.7553	97.6521
AB749804/RVA/Human-tc/MWI/QEC287/2006/G8P8	84.7222	84.3254	84.7222	84.623	84.623	84.2923	84.623	98.4788	84.3585	84.7222
JN831209/RVA/Cow-wt/ZAF/1603/2007/G6P5	96.7593	97.7513	98.082	97.9167	97.9167	98.1151	97.6852	84.5569	97.619	97.9497	84.4907
JN831220/RVA/Cow-wt/ZAF/1604/2007/G8P1	97.0899	96.0317	96.164	96.1971	96.1971	96.3294	96.0979	84.4577	95.8995	96.627	84.5238	96.0317
JN831231/RVA/Cow-wt/ZAF/1605/2007/G6P5	96.8254	97.8175	98.1481	97.9828	97.9828	98.1812	97.7513	84.623	97.6852	98.0159	84.5569	99.9339	96.0979
MT234351/RVA/Buffalo-wt/ZAF/1442/2007/G10P11	97.1892	97.586	97.8505	97.8175	97.8175	97.9497	97.586	84.6561	97.4537	98.4458	84.6561	97.7844	96.5939	97.8505
FJ495126/RVA/Antelope-wt/ZAF/RC1808/2008/G6P14	96.7593	97.1892	97.3214	97.2884	97.2884	97.4868	97.123	84.8545	96.9907	97.9167	84.9868	97.3214	96.4286	97.3876	98.2804
KJ752061/RVA/Cow-wt/ZAF/MRCDPRU3010/2009/G6P5	96.7593	97.0238	97.3545	97.1892	97.1892	97.4206	97.0899	84.6892	96.9246	97.8175	84.6892	97.2884	96.164	97.3545	98.4458	97.6521
MG926767/RVA/Human-wt/MOZ/0060b/2012/G12P8P14	96.0648	96.3624	96.5278	96.4616	96.4616	96.627	96.2963	84.623	96.131	97.0899	84.6892	96.4616	95.4696	96.4947	97.3545	98.3466	96.7923

## Sheet: VP2
	Bov7	MRC-DPRU3005	Bov4	MRC-DPRU456	MRC-DPRU457	Bov1	1162	MPT93	MPT307
RVA/Cow-wt/ZAF/Bov7/2003/G10P11
RVA/Cow-wt/ZAF/MRC-DPRU3005/2009/G6P11	98.5726
RVA/Cow-wt/ZAF/Bov4/2003/G6P5	99.4542	98.2788
RVA/Cow-wt/ZAF/MRC-DPRU456/2009/G10P11	98.5726	98.6566	98.3627
RVA/Cow-wt/ZAF/MRC-DPRU457/2009/G10P11	98.5726	98.6566	98.3627	100
RVA/Cow-wt/ZAF/Bov1/2009/G6P5	99.0344	98.0269	98.8245	98.0269	98.0269
RVA/Cow-wt/ZAF/1162/2012/G6P5	99.2024	97.9429	98.9085	98.0269	98.0269	98.4887
RVA/Cow-wt/MOZ/MPT93/2016/G10P11	85.1385	85.6843	85.1805	85.3484	85.3484	85.3904	84.9706
RVA/Cow-wt/MOZ/MPT307/2016/G10P11	98.3627	97.5651	98.1528	97.5651	97.5651	98.9085	97.9009	85.2645
JN831221/RVA/Cow-wt/ZAF/1604/2007/G8P1	98.3627	97.4391	98.1528	97.733	97.733	97.817	97.9849	84.8447	97.2292
JN831210/RVA/Cow-wt/ZAF/1603/2007/G6P5	85.3065	85.1385	85.1805	85.3065	85.3065	85.2225	84.9286	87.4055	84.9286	84.8027
JN831232/RVA/Cow-wt/ZAF/1605/2007/G6P5	85.2645	85.0966	85.1385	85.2645	85.2645	85.1805	84.8866	87.3636	84.8866	84.7607	99.958
GU937878/RVA/Goat-xx/BGD/GO34/1999/G6P1	85.6003	85.7683	85.5584	85.5584	85.5584	85.8522	85.3484	96.2217	85.7263	85.3484	87.2796	87.2376
MN066875/RVA/Human-wt/IND/CMC_00014/2011/G6PX	85.4324	85.7683	85.5584	85.4744	85.4744	85.6843	85.2645	95.55	85.6423	85.5584	87.1117	87.0697	95.9278
EF554127/RVA/Human-tc/ITA/PA169/1988/G6P14	97.9429	97.1033	97.649	97.2712	97.2712	97.3971	97.3971	84.8866	96.8094	97.1033	84.8866	84.8447	85.3065	85.1385
KJ752062/RVA/Cow-wt/ZAF/MRCDPRU3010/2009/G6P5	95.6759	94.8363	95.2981	95.1721	95.1721	95.0462	95.1301	85.4744	94.3745	94.8363	85.6003	85.5584	85.6003	85.6003	96.0537
FJ495127/RVA/Antelope-wt/ZAF/RC1808/2008/G6P14	85.3904	85.1385	85.2645	85.3904	85.3904	85.2225	85.0126	87.4475	85.0126	84.9706	98.4887	98.4467	87.4055	87.0697	84.8866	85.6423
MT234363/RVA/Buffalo-wt/ZAF/4426/2002/G29P14	85.5164	85.3065	85.4744	85.3904	85.3904	85.3484	85.2225	87.2376	85.2225	85.3065	97.733	97.691	87.1956	86.7338	85.0126	85.7263	97.691
MT234352/RVA/Buffalo-wt/ZAF/1442/2007/G10P11	96.0537	95.2141	95.6759	95.55	95.55	95.424	95.508	85.2645	94.7523	95.1301	85.3065	85.2645	85.2225	85.3904	96.5155	98.9085	85.3484	85.4324

## Sheet: VP3
	Bov7	MRC-DPRU3005	Bov4	MRC-DPRU456	MRC-DPRU457	Bov1	1162	MPT93	MPT307
RVA/Cow-wt/ZAF/Bov7/2003/G10P11
RVA/Cow-wt/ZAF/MRC-DPRU3005/2009/G6P11	97.3519
RVA/Cow-wt/ZAF/Bov4/2003/G6P5	90.2154	89.991
RVA/Cow-wt/ZAF/MRC-DPRU456/2009/G10P11	90.2154	89.9013	98.4291
RVA/Cow-wt/ZAF/MRC-DPRU457/2009/G10P11	90.2154	89.9013	98.4291	100
RVA/Cow-wt/ZAF/Bov1/2009/G6P5	98.2944	97.0377	89.9013	89.9013	89.9013
RVA/Cow-wt/ZAF/1162/2012/G6P11	91.2926	90.7989	90.5296	90.5745	90.5745	91.2029
RVA/Cow-wt/MOZ/MPT93/2016/G10P11	83.1688	83.1688	82.7648	82.9443	82.9443	83.1239	83.7522
RVA/Cow-wt/MOZ/MPT307/2016/G10P11	97.3968	96.4991	89.632	89.5871	89.5871	97.307	90.754	83.3034
LC133571/RVA/Cow-tc/THA/A44/1989/G10P11	97.0826	96.6786	91.158	91.0682	91.0682	96.9031	92.0557	83.7971	96.0952
AB972858/RVA/Pig-tc/THA/P343/1991/G10P5	96.8582	96.1849	91.0233	90.8438	90.8438	96.5889	91.8312	83.6625	95.781	98.3393
FJ495128/RVA/Antelope-wt/ZAF/RC-18-08/2008/G6P14	96.544	96.14	91.1131	91.1131	91.1131	96.0952	91.921	83.7522	95.6463	97.8456	97.3519
KJ752063/RVA/Cow-wt/ZAF/MRC-DPRU3010/2009/G6P5	97.711	96.7235	89.9461	89.9013	89.9013	97.711	91.0682	83.3483	99.5063	96.4991	96.1849	95.8707
KU708261/RVA/Roe-deer-wt/SLO/D38-14/2014/G6P15	95.7361	95.6014	91.0682	90.7989	90.7989	95.5566	91.5171	83.2585	95.018	97.3968	97.0826	96.6786	95.3321
JN831233/RVA/Cow-wt/ZAF/1605/2007/G6P5	89.991	89.9013	98.0251	97.4865	97.4865	89.7666	90.395	82.4955	89.6768	90.754	90.7092	90.7092	90.0359	90.754
JN831222/RVA/Cow-wt/ZAF/1604/2007/G8P1	90.4399	90.1257	98.2047	97.711	97.711	89.9461	90.4399	82.2262	89.8115	91.1131	90.9785	91.0682	90.1257	91.0233	97.8905
JN831211/RVA/Cow-wt/ZAF/1603/2007/G6P5	89.9461	89.8564	98.07	97.5314	97.5314	89.7217	90.3501	82.4506	89.632	90.7092	90.6643	90.6643	89.991	90.7092	99.9551	97.9354
KP198630.1/RVA/Human-wt/ITA/PR457/2009/G10P14	83.1239	83.2136	82.8097	82.9892	82.9892	83.1239	83.6176	97.8456	83.1688	83.842	83.7074	83.7074	83.2136	83.3034	82.6302	82.1813	82.5853
KY055429.1/RVA/Goat-wt/UGA/BUW-14-085/2014/G6P1	83.4829	83.3483	83.2585	83.3483	83.3483	83.4829	83.7522	96.0952	83.3034	84.0664	83.842	83.7522	83.5278	83.3932	83.1688	82.8995	83.1239	97.3519
KF438030/RVA/Giraffe-xx/IRE/UCD/2007/G10P11	92.1005	91.5171	91.0233	90.9785	90.9785	92.0108	95.4668	83.6176	91.6517	92.9982	92.7289	92.6391	92.0557	92.4147	90.8438	90.9336	90.7989	83.6176	83.8869
MT234357/RVA/Buffalo-wt/ZAF/4426/2002/G29P14	91.921	91.5171	90.5296	90.395	90.395	91.7415	97.711	83.8869	91.4722	92.325	92.1005	92.1903	91.7864	91.921	90.395	90.3501	90.3501	83.7522	83.8869	95.7361
MT234353/RVA/Buffalo-wt/ZAF/1442/2007/G10P11	98.7433	97.5314	90.395	90.3052	90.3052	99.1023	91.5171	83.3483	97.7558	97.3519	97.0377	96.544	98.1598	96.14	90.1706	90.3501	90.1257	83.3932	83.7074	92.4147	92.2352
MG926768/RVA/Human-wt/MOZ/0060b/2012/G12P8P14	82.4506	82.5853	81.912	82.2262	82.2262	82.4057	83.3932	90.5745	82.5853	82.9892	82.8546	82.9443	82.7199	82.4057	82.0916	81.8671	82.0467	91.5619	90.5296	83.3034	83.6625	82.7199

## Sheet: NSP1 - A3
	Bov7	Bov1	1162
RVA/Cow-wt/ZAF/Bov7/2003/G10P11
RVA/Cow-wt/ZAF/Bov1/2009/G6P5	91.4027
RVA/Cow-wt/ZAF/1162/2012/G6P11	91.5158	99.2081
KJ752055/RVA/Cow-wt/ZAF/MRC-DPRU3010/2009/G6P5	99.095	91.0633	90.9502
JN831215/RVA/Cow-wt/ZAF/1604/2007/G8P1	99.095	90.724	90.8371	99.3213
JN831226/RVA/Cow-wt/ZAF/1605/2007/G6P5	98.9819	90.8371	90.9502	98.5294	98.5294
JN831204/RVA/Cow-wt/ZAF/1603/2007/G6P5	98.9819	90.8371	90.9502	98.5294	98.5294	100
JF693030/RVA/Bovine-tc/USA/NCDV/1971/G6P1	97.8507	92.1946	92.3077	97.3982	97.3982	97.2851	97.2851
AB748590/RVA/Cow-tc/IND/CR231/1994/G6P1	97.8507	92.1946	92.3077	97.3982	97.3982	97.2851	97.2851	100
AB748588/RVA/Cow-tc/JPN/BRV105/1983/G6P1	97.6244	92.0814	92.1946	97.1719	97.1719	97.0588	97.0588	99.7738	99.7738
M22308/RVA/Cow-tc/FRA/RF-pKK-PpRF5/1982/G6P1	97.6244	91.9683	92.0814	97.1719	97.1719	97.0588	97.0588	99.7738	99.7738	99.7738
AB748587/RVA/Cow-tc/JPN/BRV101/1985-1986/G6P1	97.5113	92.0814	91.9683	97.2851	97.0588	96.9457	96.9457	99.6606	99.6606	99.6606	99.6606
AB748591/RVA/Human-tc/ISR/Ro8059/1995/G6P1	97.5113	91.8552	92.1946	97.0588	97.0588	96.9457	96.9457	99.6606	99.6606	99.6606	99.6606	99.5475
KX212886/RVA/Cow-wt/TUR/Amasya-2/2015/G8P5	91.9683	96.267	96.3801	91.4027	91.2896	91.5158	91.5158	92.7602	92.7602	92.6471	92.5339	92.4208	92.4208
KX212885/RVA/Cow-wt/TUR/Amasya-1/2015/G8P5	91.9683	96.267	96.3801	91.4027	91.2896	91.5158	91.5158	92.7602	92.7602	92.6471	92.5339	92.4208	92.4208	100
LC055553/RVA/Human-wt/THA/SKT-27/2012/G6P14	91.1765	95.7014	95.5882	90.6109	90.4977	90.6109	90.6109	91.9683	91.9683	91.8552	91.7421	91.629	91.629	94.6833	94.6833
GQ428136/RVA/Giraffe-wt/IRL/UCD/2007/GXPX	92.1946	94.1176	94.2308	91.629	91.7421	91.8552	91.8552	92.8733	92.8733	92.6471	92.6471	92.5339	92.5339	94.0045	94.0045	93.0995
Z24736/RVA/XXX-tc/XXX/P9delta5/XXXX/GXPX	92.8733	94.3439	94.6833	92.3077	92.1946	92.3077	92.3077	93.6652	93.6652	93.4389	93.4389	93.3258	93.3258	94.0045	94.0045	94.0045	93.6652

## Sheet: NSP1 - A11
	MPT93
RVA/Cow-wt/MOZ/MPT93/2016/G10P11
GU937883/RVA/Goat-wt/BGD/GO34/1999/G6P1	94.3463
AF141916/RVA/Cow-xx/IND/MP409/XXXX/G8P1	92.8622	95.053
LC119110/RVA/Cow-tc/NGA/NGRBg8/1998/G8P1	92.3675	94.0636	93.2862
EF554154/RVA/Sheep-tc/ESP/OVR762/2002/G8P14	91.7314	93.9223	93.0035	94.841
LC460421/RVA/Human-wt/GHA/M0084/2010/G6P14	91.8728	93.3569	92.8622	97.0318	94.4876
KU714450/RVA/Human-wt/MWI/MW2-181_B/2000/G1P8	91.4488	92.7915	91.9435	93.0035	93.1449	92.7208
HM363560/RVA/Cow-w_t/IND/M-1/2009/GXP11	91.2367	93.0035	92.2261	93.3569	93.2862	92.6502	92.5088
MT234365/RVA/Buffalo-wt/ZAF/4426/2002/G29P14	87.4912	88.6926	88.5512	89.258	88.7633	89.1166	88.6219	87.8445

[truncated: 5 more sheets: NSP1 - A13, NSP2, NSP3, NSP4, NSP5]
