# Supplementary material for: Genetic Characterisation of South African and Mozambican Bovine Rotaviruses Reveals a Typical Bovine-like Artiodactyl Constellation Derived through Multiple Reassortment Events
Source: Pathogens. 2021 Oct 12;10(10):1308. doi: 10.3390/pathogens10101308 (PMC8539442; doi:10.3390/pathogens10101308)
Supplement: Supplementary file 1 [file pathogens-10-01308-s001.zip › Suppl. Table S1 Assembly_210721_final.xlsx]

## Sheet: Sheet2
Supplementary Table S1. Genome assembly of African bovine rotavirus strains
Strain	Paired end reads		VP7	VP4	VP6	VP1	VP2	VP3	NSP1	NSP2	NSP3	NSP4	NSP5
RVA/Cow-wt/ZAF/Bov1/2009/G6P[5]	602324	% ORF	100	100	100	100	100	100	100	100	100	100	100
		% Genome segment	100	100	100	100	100	100	100	100	100	100	100
		Average coverage	5492.1	6734.74	5651.24	4835.26	3727.51	6283.3	6301.35	3232.12	5652.18	5848.05	4004.91
RVA/Cow-wt/ZAF/Bov4/2003/G6P[5]	516626	% ORF	100	100	100	100	100	100	100	100	100	100	100
		% Genome segment	100	100	100	100	100	100	100	100	100	100	100
		Average coverage	4973.47	6681.75	5352.85	4770.17	3754.97	5488.17	6279.81	3076.07	4338.21	4969.35	3297.6
RVA/Cow-wt/ZAF/Bov7/2003/G10P[11]	731936	% ORF	100	100	100	100	100	100	100	100	100	100	100
		% Genome segment	100	100	100	100	100	100	100	100	100	100	100
		Average coverage	7742.04	8422.37	7058.99	5920.74	5225.2	7445.22	7629.11	5303.61	6075.42	8067.5	5700.03
RVA/Cow-wt/ZAF/MRC-DPRU457/2009/G10P[11]	643561	% ORF	100	100	100	100	100	100	100	100	100	100	100
		% Genome segment	100	100	100	100	100	100	100	100	100	100	100
		Average coverage	5180.18	5300.81	5993.81	3376.71	3058.25	4061.78	6022.76	4172.17	6383.79	7386.09	6212.31
RVA/Cow-wt/ZAF/1162/2012/G6P[11]	58482	% ORF	85.0153	89.3179	93.7028	94.1537	95.8333	91.4673	92.0732	86.5828	85.0746	89.0152	61.5
		% Genome segment	78.5311	88.1456	85.6932	93.1557	95.869	88.5372	86.5738	77.9981	80.0745	78.8282	55.3223
		Average coverage	211.3	620.4	608.3	454.4	328.2	340.5	474.5	266.7	610.7	288.2	158.2
RVA/Cow-wt/MOZ/MPT93/2016/G10P[11]	604388	% ORF	100	100	100	100	100	100	100	100	100	100	100
		% Genome segment	100	100	100	100	100	100	100	100	100	100	100
		Average coverage	4336.71	10555.7	6847.82	4527.7	4881.7	4947.3	6589.42	3282.7	4774	5249.8	2400.8
RVA/Cow-wt/MOZ/MPT307/2016/G10P[11]	991094	% ORF	100	100	100	100	100	100	100	100	100	100	100
		% Genome segment	100	100	100	100	100	100	100	100	100	100	100
		Average coverage	8233.36	9286.47	7526.06	6411	5345	9508	6835.58	4595.8	7340.5	6962.5	4058.1
